# Supplementary material for: The dominant Anopheles vectors of human malaria in the Asia-Pacific region: occurrence data, distribution maps and bionomic précis
Source: Parasit Vectors. 2011 May 25;4:89. doi: 10.1186/1756-3305-4-89 (PMC3127851; doi:10.1186/1756-3305-4-89)
Supplement: Additional file 1 — Shapefiles of the expert opinion distribution maps for the 19 DVS of the Asian-Pacific region. [file 1756-3305-4-89-S1.ZIP]

Archive with 76 entries (76 files):
- EO_Asia_Pacific/aconitus.dbf
- EO_Asia_Pacific/aconitus.prj
- EO_Asia_Pacific/aconitus.shp
- EO_Asia_Pacific/aconitus.shx
- EO_Asia_Pacific/annularis.dbf
- EO_Asia_Pacific/annularis.prj
- EO_Asia_Pacific/annularis.shp
- EO_Asia_Pacific/annularis.shx
- EO_Asia_Pacific/balabacensis.dbf
- EO_Asia_Pacific/balabacensis.prj
- EO_Asia_Pacific/balabacensis.shp
- EO_Asia_Pacific/balabacensis.shx
- EO_Asia_Pacific/barbirostris.dbf
- EO_Asia_Pacific/barbirostris.prj
- EO_Asia_Pacific/barbirostris.shp
- EO_Asia_Pacific/barbirostris.shx
- EO_Asia_Pacific/culicifacies.dbf
- EO_Asia_Pacific/culicifacies.prj
- EO_Asia_Pacific/culicifacies.shp
- EO_Asia_Pacific/culicifacies.shx
- EO_Asia_Pacific/dirus_complex.dbf
- EO_Asia_Pacific/dirus_complex.prj
- EO_Asia_Pacific/dirus_complex.shp
- EO_Asia_Pacific/dirus_complex.shx
- EO_Asia_Pacific/farauti.dbf
- EO_Asia_Pacific/farauti.prj
- EO_Asia_Pacific/farauti.shp
- EO_Asia_Pacific/farauti.shx
- EO_Asia_Pacific/flavirostris.dbf
- EO_Asia_Pacific/flavirostris.prj
- EO_Asia_Pacific/flavirostris.shp
- EO_Asia_Pacific/flavirostris.shx
- EO_Asia_Pacific/fluviatilis.dbf
- EO_Asia_Pacific/fluviatilis.prj
- EO_Asia_Pacific/fluviatilis.shp
- EO_Asia_Pacific/fluviatilis.shx
- EO_Asia_Pacific/koliensis.dbf
- EO_Asia_Pacific/koliensis.prj
- EO_Asia_Pacific/koliensis.shp
- EO_Asia_Pacific/koliensis.shx
- EO_Asia_Pacific/lesteri.dbf
- EO_Asia_Pacific/lesteri.prj
- EO_Asia_Pacific/lesteri.shp
- EO_Asia_Pacific/lesteri.shx
- EO_Asia_Pacific/leucosphyrus_and_latens.dbf
- EO_Asia_Pacific/leucosphyrus_and_latens.prj
- EO_Asia_Pacific/leucosphyrus_and_latens.shp
- EO_Asia_Pacific/leucosphyrus_and_latens.shx
- EO_Asia_Pacific/maculatus_group.dbf
- EO_Asia_Pacific/maculatus_group.prj
- EO_Asia_Pacific/maculatus_group.shp
- EO_Asia_Pacific/maculatus_group.shx
- EO_Asia_Pacific/minimus.dbf
- EO_Asia_Pacific/minimus.prj
- EO_Asia_Pacific/minimus.shp
- EO_Asia_Pacific/minimus.shx
- EO_Asia_Pacific/punctulatus.dbf
- EO_Asia_Pacific/punctulatus.prj
- EO_Asia_Pacific/punctulatus.shp
- EO_Asia_Pacific/punctulatus.shx
- EO_Asia_Pacific/sinensis.dbf
- EO_Asia_Pacific/sinensis.prj
- EO_Asia_Pacific/sinensis.shp
- EO_Asia_Pacific/sinensis.shx
- EO_Asia_Pacific/stephensi.dbf
- EO_Asia_Pacific/stephensi.prj
- EO_Asia_Pacific/stephensi.shp
- EO_Asia_Pacific/stephensi.shx
- EO_Asia_Pacific/subpictus.dbf
- EO_Asia_Pacific/subpictus.prj
- EO_Asia_Pacific/subpictus.shp
- EO_Asia_Pacific/subpictus.shx
- EO_Asia_Pacific/sundaicus.dbf
- EO_Asia_Pacific/sundaicus.prj
- EO_Asia_Pacific/sundaicus.shp
- EO_Asia_Pacific/sundaicus.shx
